# Supplementary material for: Mendelian randomization analysis does not reveal a causal influence between keratoconus and three major mental disorders
Source: Front Psychiatry. 2024 Aug 21;15:1370670. doi: 10.3389/fpsyt.2024.1370670 (PMC11371735; doi:10.3389/fpsyt.2024.1370670)
Supplement: Supplementary file 3 [file Table1.xlsx]

## Sheet: Data source
Descriptions of GWAS data used for analyses
Traits	Population	Number of cases	Number of controls	Data source
KC	Europeans	2116	24626	PMID: 33649486
Anxiety(ANGST)	Europeans	5495	11775	PMID: 26754954
Anxiety(FinnGen)	Europeans	24662	337577	PMID: 36653562
Depression(PGC&UKB)	Europeans	170756	329443	PMID: 30718901
Depression(FinnGen)	Europeans	43280	329192	PMID: 36653562
Schizophrenia(PGC)	Europeans	53386	77258	PMID: 35396580
Schizophrenia(FinnGen)	Europeans	13061	277526	PMID: 36653562
Abbreviations: ANGST, the Anxiety NeuroGenetics Study Consortium; PGC, the Psychiatric Genomics Consortium; UKB, the UK Biobank Psychiatric Genetics Group.

## Sheet: Anxiety
Instrumental SNPs from Anxiety GWASs
Exposure	SNP	Chr	Position	Effect-Allele	Other-Allele	EAF	BETA	SE	P value	F statistic
ANGST Consortium
1	rs112311059	8	98871384	T	C	0.942	0.1817	0.0388	2.76e-06	78.782
2	rs116274579	15	52853448	A	G	0.0545	0.1413	0.0305	3.49e-06	44.8648
3	rs72850179	2	133727487	A	G	0.7881	-0.0553	0.0118	2.58e-06	22.2472
4	rs759707	14	76576494	A	G	0.1882	0.042	0.0085	7.64e-07	11.7347
FinnGen
1	rs10078559	5	120505623	G	T	0.027656	0.149171	0.0294875	4.22e-07	434.031
2	rs10505912	12	24042275	C	T	0.0753838	0.0889475	0.0178725	6.46e-07	399.953
3	rs1059307	6	86387888	T	G	0.509267	0.0463918	0.00968404	1.66e-06	390.089
4	rs1119988	12	60787165	C	T	0.415349	-0.0487858	0.00986764	7.65e-07	419.201
5	rs11857461	15	58319690	T	C	0.497338	0.0469825	0.00968185	1.22e-06	400.223
6	rs12498967	4	59869466	A	G	0.29583	0.052111	0.010545	7.74e-07	410.292
7	rs12614303	2	125047180	T	C	0.46619	-0.0476777	0.00972451	9.45e-07	410.294
8	rs13244325	7	24842243	G	T	0.144742	-0.0636689	0.013909	4.7e-06	363.919
9	rs145525394	4	59247350	C	T	0.078006	-0.0963933	0.0185721	2.1e-07	484.79
10	rs17205528	6	32637158	A	G	0.122079	0.0748455	0.0146199	3.06e-07	435.484
11	rs2051523	12	11920792	A	G	0.153346	0.0688427	0.0132834	2.19e-07	446.326
12	rs2215964	2	59090390	C	T	0.26387	-0.0534287	0.0110657	1.38e-06	402.16
13	rs2281530	14	50505211	C	T	0.466918	-0.0447306	0.00975356	4.52e-06	361.16
14	rs250839	5	31599706	G	T	0.697077	0.05162	0.0106807	1.34e-06	408.095
15	rs2756119	14	104001517	A	G	0.382851	-0.0507645	0.0100408	4.29e-07	441.664
16	rs28478424	18	35256142	G	T	0.112089	0.0784687	0.0151606	2.27e-07	444.509
17	rs34832985	16	15603929	G	A	0.620932	-0.054433	0.0099834	4.97e-08	505.958
18	rs4330896	1	215904873	A	G	0.71513	0.0563465	0.0107951	1.79e-07	469.192
19	rs4385478	8	23148613	G	A	0.712747	-0.0507288	0.010643	1.88e-06	382.111
20	rs4772087	13	99115041	T	C	0.415579	0.0575959	0.00983936	4.81e-09	584.636
21	rs55945133	2	86571667	T	C	0.0792069	0.0878536	0.0176946	6.87e-07	408.278
22	rs56258708	1	165922095	G	A	0.200018	0.0558644	0.0119959	3.21e-06	362.14
23	rs584748	5	62781249	T	C	0.624105	-0.0469784	0.0099767	2.49e-06	375.486
24	rs58591767	17	47026076	A	G	0.510067	0.0461905	0.009683	1.84e-06	386.683
25	rs641325	11	57681828	G	T	0.600764	-0.0457448	0.0098958	3.79e-06	363.979
26	rs6450476	5	57771087	G	A	0.712821	0.0564773	0.0107966	1.69e-07	473.665
27	rs6751342	2	83911993	C	A	0.350451	-0.0481313	0.0101762	2.25e-06	382.451
28	rs6965423	7	82516530	C	T	0.500058	0.045814	0.00968997	2.27e-06	380.553
29	rs72723168	4	144493754	T	C	0.0363391	0.117612	0.0255836	4.28e-06	351.274
30	rs72805914	10	66175607	A	C	0.0241586	0.152923	0.0304827	5.26e-07	399.851
31	rs72967615	2	227230734	T	G	0.0382078	0.114426	0.0247645	3.83e-06	348.918
32	rs7555230	1	37104519	C	T	0.339912	0.0466512	0.0101682	4.48e-06	354.112
33	rs7570682	2	104983267	A	G	0.237403	0.0555894	0.0112745	8.2e-07	405.765
34	rs78175056	6	165131821	C	T	0.356408	0.0506886	0.0100688	4.8e-07	427.478
35	rs869208	3	82434791	A	G	0.213181	-0.056345	0.0120081	2.7e-06	386.207

## Sheet: Depression
Instrumental SNPs from Depression GWASs
Exposure	SNP	Chr	Position	Effect-Allele	Other-Allele	EAF	BETA	SE	P value	F statistic
PGC&UKB
1	rs1021363	10	106610839	A	G	0.3566	0.03	0.0045	2.29e-11	153.888
2	rs10501696	11	88748162	A	G	0.5052	0.0295	0.0044	2.89e-11	162.124
3	rs10913112	1	175913828	T	C	0.378	-0.0262	0.0045	4.53e-09	120.267
4	rs12631196	3	158171455	A	G	0.4226	0.0241	0.0044	3.28e-08	105.605
5	rs13037326	20	44692598	T	C	0.2597	0.031	0.0049	2.4e-10	137.684
6	rs1367635	18	50861409	T	C	0.4852	-0.0253	0.0043	4.35e-09	119.141
7	rs150186873	6	27182377	A	C	0.9673	-0.0704	0.012	4.51e-09	116.819
8	rs1931388	9	11203149	A	G	0.5958	0.0295	0.0044	1.68e-11	156.187
9	rs1950829	14	42097937	A	G	0.4827	0.0297	0.0043	4.74e-12	164.152
10	rs198457	11	61471678	T	C	0.1886	-0.0315	0.0056	1.9e-08	113.149
11	rs2111592	2	208049581	A	G	0.3141	0.0263	0.0046	1.35e-08	111.043
12	rs2214123	6	67000001	A	G	0.3534	0.0261	0.0045	8.56e-09	115.995
13	rs2418449	9	119731359	T	C	0.719	0.0281	0.0048	4.25e-09	118.88
14	rs3099439	5	87545318	T	C	0.5351	-0.0241	0.0043	2.78e-08	107.665
15	rs3807865	7	12250402	A	G	0.4105	0.031	0.0044	1.09e-12	173.318
16	rs4141983	1	18122009	T	C	0.674	0.0264	0.0046	9.69e-09	114.114
17	rs4936275	11	113365084	T	C	0.622	0.0278	0.0044	3.35e-10	135.41
18	rs508502	13	80921519	T	C	0.2992	-0.0264	0.0048	3.56e-08	108.896
19	rs59082935	7	38724868	T	C	0.1342	0.0363	0.0066	3.07e-08	114.087
20	rs61914045	12	52352301	A	G	0.2034	0.0309	0.0054	7.96e-09	115.283
21	rs62535714	9	37182655	A	G	0.1639	0.0339	0.0058	4.69e-09	117.353
22	rs66511648	3	117515519	T	C	0.716	-0.0297	0.0048	6.03e-10	133.666
23	rs6656912	1	67083671	T	C	0.4273	-0.0252	0.0043	6.5e-09	115.802
24	rs7152906	14	75125540	T	C	0.4804	-0.0258	0.0043	1.87e-09	123.816
25	rs7241572	18	77580712	A	G	0.2047	0.0323	0.0054	2.43e-09	126.568
26	rs72948506	2	212618440	A	G	0.2975	0.0265	0.0047	1.72e-08	109.364
27	rs7725715	5	164487555	A	G	0.5343	0.029	0.0043	1.61e-11	155.952
28	rs9364755	6	165117329	A	G	0.7738	-0.0283	0.0051	3.49e-08	104.457
29	rs9529218	13	31790053	T	C	0.2031	-0.034	0.0054	2.23e-10	139.43
30	rs9536381	13	53860655	T	C	0.3259	0.0255	0.0046	2.62e-08	106.447
31	rs9831249	3	61240533	A	G	0.5826	-0.0247	0.0044	1.41e-08	110.552
32	rs9831648	3	49214303	T	G	0.7739	-0.0292	0.0052	1.59e-08	111.174
FinnGen
1	rs10164593	2	161981972	T	C	0.143296	-0.0501523	0.0107868	3.33e-06	230.163
2	rs1027190	10	106603086	G	T	0.722341	-0.0459014	0.00834093	3.73e-08	315.061
3	rs10507576	13	53853726	A	G	0.040122	0.0949104	0.0188169	4.56e-07	258.612
4	rs10759925	9	120340216	C	T	0.351599	-0.0375299	0.00786224	1.81e-06	239.357
5	rs10990411	9	105752914	C	T	0.131207	-0.0543872	0.0113176	1.54e-06	251.351
6	rs11109659	12	99294555	C	A	0.088503	0.0601382	0.0130426	4.01e-06	217.465
7	rs11159917	14	90105224	T	C	0.243837	0.0402987	0.00866968	3.35e-06	223.192
8	rs113661867	4	60403359	T	C	0.0405752	0.0965125	0.0184234	1.62e-07	270.318
9	rs113823870	20	56572921	A	G	0.0681958	-0.0785054	0.0151251	2.1e-07	291.973
10	rs11743963	5	124250817	T	C	0.479093	-0.0354189	0.00751584	2.45e-06	233.369
11	rs117763266	11	992286	T	C	0.0308913	-0.101108	0.0221313	4.91e-06	228.122
12	rs11979413	7	153545250	C	A	0.822392	0.0459539	0.00992858	3.68e-06	229.919
13	rs12479064	2	100046038	T	C	0.168975	0.0555961	0.0099119	2.03e-08	323.611
14	rs12602745	17	61221773	C	T	0.222688	-0.0412079	0.00901495	4.85e-06	219.094
15	rs12712502	2	22727821	T	C	0.518463	-0.0373703	0.0074975	6.22e-07	259.911
16	rs12763632	10	9941645	G	A	0.215025	0.0415112	0.00906568	4.67e-06	216.795
17	rs12804093	11	57734088	C	T	0.327943	0.038152	0.00793574	1.53e-06	239.133
18	rs13094224	3	35784581	G	A	0.244305	0.0430883	0.00873661	8.14e-07	255.515
19	rs140005264	19	49960666	T	G	0.0539694	0.0806647	0.0162097	6.48e-07	247.645
20	rs144644837	7	72782478	A	G	0.08025	0.0689059	0.0137101	5.01e-07	261.248
21	rs1479551	3	2564195	G	A	0.469685	-0.0368752	0.00752535	9.58e-07	252.479
22	rs1995514	12	60789609	A	G	0.391963	-0.0416291	0.00769068	6.2e-08	307.928
23	rs215896	16	21678786	C	T	0.248004	0.0519425	0.00863932	1.83e-09	375.214
24	rs2187987	11	114986300	T	G	0.291282	0.0407482	0.00821121	6.96e-07	255.519
25	rs259446	3	22074288	C	T	0.675237	-0.0399854	0.00798908	5.59e-07	261.368
26	rs34115597	8	14510687	G	T	0.30798	-0.0373173	0.00813691	4.51e-06	221.228
27	rs34852515	4	133408313	C	T	0.302601	-0.0380097	0.00819357	3.5e-06	227.262
28	rs35487006	5	51364221	T	G	0.40743	-0.0360396	0.00765596	2.51e-06	233.747
29	rs3773087	3	29609040	C	T	0.141627	-0.059413	0.0108625	4.51e-08	319.948
30	rs4348025	3	51103093	G	A	0.545793	-0.0403294	0.00751699	8.09e-08	300.606
31	rs4732435	7	81827147	G	A	0.634262	0.0397918	0.00786268	4.17e-07	273.821
32	rs4923546	11	28607774	A	G	0.350659	-0.0483559	0.00789369	9.02e-10	397.046
33	rs534804	11	126075768	A	G	0.208091	0.0447515	0.00922321	1.22e-06	246.009
34	rs57268239	9	37030316	A	C	0.203937	0.0510729	0.00926038	3.48e-08	315.728
35	rs587925	11	99520831	G	A	0.63686	-0.0402559	0.00776064	2.13e-07	279.399
36	rs62011345	15	63849113	A	G	0.281897	0.0424006	0.00832461	3.52e-07	271.306
37	rs62099231	18	50724899	A	G	0.459481	0.0532118	0.00751934	1.48e-12	524.598
38	rs6556810	5	164585949	T	C	0.609911	0.0360536	0.00769372	2.78e-06	230.525
39	rs6707756	2	217738618	C	T	0.289768	-0.0458768	0.00830476	3.31e-08	322.949
40	rs67090447	2	197050363	A	G	0.143689	-0.0499982	0.010725	3.13e-06	229.273
41	rs6876567	5	120095122	G	A	0.39935	0.0508467	0.00763157	2.69e-11	462.552
42	rs6890818	5	132476667	T	C	0.186547	0.0465145	0.00952902	1.05e-06	244.739
43	rs7184244	16	54005100	A	C	0.470113	0.0357005	0.00755322	2.28e-06	236.663
44	rs7192848	16	72206955	G	A	0.468797	0.0485906	0.0074869	8.58e-11	438.513
45	rs72481178	10	26892623	C	T	0.0452558	-0.0880699	0.0185334	2.01e-06	249.821
46	rs72848297	2	137893376	G	A	0.0862349	0.0638356	0.0132281	1.39e-06	239.356
47	rs75540846	4	102503638	T	C	0.155916	0.0475048	0.0102842	3.85e-06	221.376
48	rs7556072	1	17708349	A	G	0.437943	-0.0378194	0.00757021	5.86e-07	262.455
49	rs7595691	2	210290863	G	A	0.0595314	-0.0747038	0.0162216	4.12e-06	232.899
50	rs771124	1	34627298	C	T	0.921477	-0.0656875	0.0137377	1.74e-06	232.723
51	rs77836957	3	63329248	C	A	0.0466757	-0.0878472	0.018257	1.5e-06	255.981
52	rs927456	11	29770417	C	T	0.376953	0.0365299	0.00771541	2.19e-06	233.614
53	rs9293745	5	77646075	A	G	0.721922	0.040005	0.00838697	1.84e-06	239.489
54	rs9296100	6	33822865	T	C	0.760898	0.0434263	0.00884014	9e-07	255.761
55	rs9324959	5	143837325	A	G	0.390377	0.0448681	0.00767423	5.02e-09	357.239
56	rs940348	6	40118032	G	A	0.761047	0.0477782	0.00888347	7.52e-08	309.503
57	rs9570498	13	61768313	A	C	0.0669041	-0.070633	0.0153391	4.13e-06	232.159
58	rs978164	6	165172659	A	G	0.547975	-0.0393219	0.00751737	1.69e-07	285.526
59	rs9890900	17	42460097	C	T	0.101217	0.0630472	0.0123265	3.14e-07	269.572

## Sheet: Schizophrenia
Instrumental SNPs from Schizophrenia GWASs
Exposure	SNP	Chr	Position	Effect-Allele	Other-Allele	EAF	BETA	SE	P value	F statistic
PGC
1	rs10035564	5	45252500	A	G	0.65	-0.0668024	0.0092	4.38e-13	737.006
2	rs10086619	8	111580570	A	G	0.831	-0.0722052	0.0116	4.97e-10	531.231
3	rs10108980	8	4191446	C	T	0.785	-0.0628014	0.0106	2.73e-09	482.889
4	rs10117	5	137892170	G	A	0.613	0.0549994	0.0088	4.66e-10	520.636
5	rs10861176	12	104631552	G	A	0.257	-0.0555021	0.0098	1.59e-08	426.654
6	rs11027839	11	24389235	A	C	0.488	-0.0515038	0.0086	2.4e-09	480.804
7	rs11136325	8	144870701	G	A	0.436	0.0537967	0.0091	3.05e-09	516.318
8	rs11165867	1	97878068	C	T	0.829	-0.0743034	0.0116	1.3e-10	567.899
9	rs11223774	11	134247315	A	G	0.301	0.0524976	0.0094	2.74e-08	420.58
10	rs113264400	20	62150128	T	C	0.948	-0.112296	0.0202	2.87e-08	450.921
11	rs11534045	7	110935979	G	A	0.686	0.0627964	0.0093	1.4e-11	616.431
12	rs11664298	18	77578986	G	A	0.794	-0.0773995	0.0108	8.94e-13	711.278
13	rs11693094	2	185601420	C	T	0.556	0.054403	0.0087	4.29e-10	530.103
14	rs117178087	6	96464060	C	T	0.939	0.0964005	0.0177	4.89e-08	386.046
15	rs12129573	1	73768366	C	A	0.616	-0.0777994	0.0089	2.28e-18	1040.24
16	rs12285419	11	46343189	C	A	0.8	-0.0849045	0.011	1.05e-14	837.543
17	rs12293670	11	124612932	A	G	0.678	0.0704957	0.0092	1.56e-14	787.73
18	rs12652777	5	155775075	T	C	0.489	0.0487997	0.0086	1.52e-08	431.622
19	rs12712510	2	22749726	T	C	0.488	0.0574006	0.0087	5.14e-11	597.394
20	rs12771371	10	54063083	G	A	0.697	0.0524027	0.0093	1.94e-08	420.639
21	rs13016542	2	145183851	T	C	0.876	0.0883039	0.0129	8.28e-12	614.673
22	rs13233308	7	87244960	C	T	0.526	0.0487044	0.0086	1.75e-08	428.981
23	rs132582	22	39988175	C	T	0.471	0.0509973	0.0086	3.26e-09	470.063
24	rs1430894	3	17868759	C	T	0.506	-0.0532953	0.0086	6.15e-10	515.104
25	rs145071536	1	243793012	T	C	0.799	-0.0851005	0.012	1.62e-12	844.58
26	rs1451488	2	199990107	A	G	0.432	-0.0708947	0.0087	4.47e-16	895.684
27	rs149165	16	58659307	T	G	0.569	0.0481995	0.0087	3.01e-08	413.231
28	rs16851048	1	177276006	T	C	0.792	-0.0744973	0.0107	4.15e-12	663.57
29	rs16867571	5	88743219	A	G	0.778	0.0657035	0.0104	2.68e-10	540.979
30	rs17194490	3	2547786	G	T	0.827	-0.0781994	0.0116	1.8e-11	634.954
31	rs1727302	12	123632930	G	A	0.271	0.0736036	0.0098	4.92e-14	777.048
32	rs17731	10	3821561	G	A	0.62	-0.0523992	0.0089	4.37e-09	469.255
33	rs187557	5	106766340	C	T	0.163	0.0666956	0.0119	2.03e-08	440.207
34	rs1881046	2	156835793	G	T	0.67	0.0507026	0.0092	3.39e-08	412.255
35	rs1901512	5	101723875	T	C	0.318	0.058401	0.0094	5.72e-10	536.683
36	rs1915019	8	89283689	A	G	0.265	0.0570984	0.0098	6.57e-09	460.634
37	rs2053079	19	30987423	A	G	0.754	-0.0598986	0.0101	3.01e-09	482.771
38	rs215412	4	23423586	G	A	0.661	-0.0577033	0.0091	2.69e-10	541.344
39	rs217336	6	84341803	C	A	0.583	0.0503033	0.0087	8.05e-09	446.226
40	rs2238057	12	2384005	T	G	0.568	-0.0835012	0.0087	8.5e-22	1243.74
41	rs2252074	7	104594253	T	G	0.59	-0.0685037	0.0088	6.19e-15	824.278
42	rs2333321	4	176859992	A	G	0.218	0.0712038	0.0105	1.25e-11	627.254
43	rs2381411	9	36319928	T	C	0.586	-0.050399	0.0088	1.25e-08	446.992
44	rs2455415	13	38860697	C	T	0.577	-0.0494949	0.0088	1.69e-08	433.69
45	rs2514218	11	113392994	C	T	0.668	0.0704957	0.0092	1.35e-14	800.242
46	rs2532240	17	44265839	C	T	0.61	0.0608034	0.0091	2.58e-11	638.319
47	rs2815731	6	73155285	C	A	0.66	0.0600033	0.0091	4.39e-11	586.27
48	rs2999392	14	51655145	C	T	0.299	-0.0517987	0.0094	3.05e-08	407.885
49	rs35351411	15	61872197	A	C	0.439	-0.0635044	0.0087	2.21e-13	720.977
50	rs35734242	4	706700	T	C	0.562	-0.050704	0.0089	1.37e-08	459.058
51	rs3739118	2	201253769	G	A	0.719	0.057004	0.0095	2.36e-09	476.254
52	rs3791710	2	212290048	T	C	0.804	0.0600033	0.0108	3.02e-08	411.507
53	rs3802924	11	133827733	A	C	0.805	0.0736036	0.0108	9.58e-12	617.149
54	rs3824451	9	101071522	T	C	0.838	-0.0655951	0.0118	2.54e-08	423.674
55	rs4129585	8	143312933	A	C	0.456	0.0749961	0.0087	5.11e-18	1013.63
56	rs4575535	16	89559297	A	G	0.281	-0.0557982	0.0096	5.77e-09	456.294
57	rs4632195	18	50746748	C	T	0.471	-0.0471964	0.0086	4.59e-08	402.532
58	rs4702	15	91426560	G	A	0.461	0.0843044	0.0089	2.79e-21	1283.95
59	rs4766428	12	110723245	C	T	0.539	-0.0750038	0.0089	3.93e-17	1015.53
60	rs4812325	20	37485458	G	A	0.37	-0.0719042	0.0089	8.96e-16	875.23
61	rs4921741	8	17070926	A	G	0.729	-0.0559991	0.0098	1.21e-08	449.386
62	rs500102	9	77358745	T	C	0.413	0.0517002	0.0088	4.87e-09	470.066
63	rs505061	9	22767164	C	A	0.495	-0.0534957	0.0086	5.8e-10	519.014
64	rs56205728	15	40567237	G	A	0.7	-0.0630037	0.0097	1.01e-10	604.921
65	rs56335113	1	30427639	A	G	0.316	0.064701	0.0094	6.02e-12	656.712
66	rs58120505	22	42370991	T	C	0.602	0.089603	0.0088	2.24e-24	1399.01
67	rs5751191	7	2029867	T	C	0.484	-0.0655951	0.0086	3e-14	780.18
68	rs60135207	3	71563777	G	T	0.596	0.0495994	0.0088	1.53e-08	429.653
69	rs6125656	20	48090779	G	A	0.809	-0.0644959	0.0111	6.29e-09	466.259
70	rs61937595	12	57682956	C	T	0.917	0.130098	0.0162	1.15e-15	935.69
71	rs62018952	15	44080737	T	C	0.264	-0.0584027	0.0097	1.94e-09	480.78
72	rs62183855	2	172956449	A	C	0.814	0.0660967	0.0111	2.66e-09	479.838
73	rs634940	6	93077500	G	T	0.737	-0.0663962	0.0099	1.78e-11	620.12
74	rs6482437	10	18726326	A	C	0.0994	-0.0989036	0.0142	3.33e-12	635.517
75	rs6520064	22	50294469	A	G	0.787	-0.0584981	0.0106	3.58e-08	416.064
76	rs6538539	12	95195293	G	T	0.462	0.0567961	0.0086	4.43e-11	581.81
77	rs6546857	2	73837955	A	G	0.757	-0.0603978	0.0102	2.74e-09	486.799
78	rs6549963	3	30044778	T	C	0.596	0.0483043	0.0088	4.31e-08	407.484
79	rs6673880	1	2373168	A	G	0.492	-0.062301	0.0091	7.2e-12	704.183
80	rs6715366	2	2327295	G	A	0.723	-0.0540972	0.0097	2.49e-08	425.109
81	rs6798742	3	63903759	A	G	0.68	-0.0610991	0.0093	4.57e-11	589.464
82	rs6943762	7	86403263	T	C	0.883	0.105098	0.0132	1.57e-15	828.618
83	rs6974218	7	110056000	A	C	0.634	0.0548953	0.0089	6.8e-10	507.307
84	rs708228	11	57585662	C	T	0.661	-0.0527997	0.0091	6.56e-09	453.137
85	rs713692	22	51109735	G	A	0.299	-0.0566021	0.0095	2.67e-09	487.148
86	rs72802868	5	152235215	G	T	0.724	0.0691995	0.0096	4.55e-13	694.558
87	rs7515363	1	200414959	C	T	0.389	0.0535029	0.0089	1.84e-09	493.581
88	rs7575796	2	97746526	A	G	0.917	0.0963006	0.0172	2.07e-08	512.085
89	rs7634476	3	136398387	A	G	0.397	-0.0577033	0.0088	5.46e-11	578.395
90	rs7647398	3	180733150	C	T	0.811	0.0774979	0.0109	1.07e-12	668.169
91	rs79445414	18	77633271	T	C	0.956	-0.1234	0.0222	2.8e-08	464.644
92	rs76838079	2	233743109	C	T	0.849	-0.0780048	0.0138	1.53e-08	566.015
93	rs778371	7	133128127	A	G	0.699	-0.0806029	0.0095	1.5e-17	993.016
94	rs7798283	8	65608361	T	G	0.875	0.074003	0.0134	3.49e-08	434.47
95	rs7830315	7	24717969	T	C	0.478	-0.0478046	0.0086	3.08e-08	413.578
96	rs79210963	8	33863561	T	C	0.884	-0.0856015	0.0137	4.14e-10	545.191
97	rs8055219	16	13753384	G	A	0.758	-0.0665031	0.0101	5.69e-11	588.703
98	rs9304548	18	27500959	C	A	0.261	0.0567016	0.01	1.59e-08	449.819
99	rs9318627	13	79930079	A	C	0.613	0.0611986	0.0088	4.35e-12	644.836
100	rs9636107	18	53200117	A	G	0.506	-0.0698969	0.0086	5.12e-16	886.906
101	rs9876421	3	36848316	C	T	0.645	-0.0625033	0.0092	9.19e-12	649.223
FinnGen
1	rs12668780	7	70791760	A	G	0.182051	-0.119745	0.0244574	9.78e-07	1246.22
2	rs139738138	17	79445754	C	T	0.13659	0.132268	0.0258775	3.2e-07	1204.05
3	rs17127656	1	65943471	T	C	0.078146	0.152007	0.0324141	2.74e-06	970.616
4	rs256845	5	155920247	T	C	0.333766	0.101008	0.0191228	1.28e-07	1324.52
5	rs34404057	16	89742547	A	G	0.336079	0.0961668	0.0191465	5.1e-07	1204.22
6	rs4937882	11	134269637	T	C	0.471772	-0.0901465	0.0182708	8.06e-07	1181.73
7	rs9284890	3	53273473	C	T	0.432921	-0.0898096	0.0184713	1.16e-06	1155.38
8	rs9641469	7	111401197	G	A	0.369638	-0.0912839	0.0190313	1.61e-06	1132.79

## Sheet: KC
Instrumental SNPs from Keratoconus GWASs
Outcome		SNP	Chr	Position	Effect-Allele	Other-Allele	EAF	BETA	SE	P value	F statistic
Depression	PGC&UKB
	1	rs11117401	16	88314452	A	G	0.4455	0.2355	0.0256	3.68e-20	753.336
	2	rs11634895	15	51364729	A	G	0.4165	-0.146	0.0238	7.88e-10	279.947
	3	rs117905623	10	55196113	T	C	0.7156	-0.3813	0.0678	1.89e-08	1681.97
	4	rs1200108	1	169057969	A	G	0.4869	-0.1631	0.0262	4.52e-10	360.207
	5	rs12493242	3	171580373	T	G	0.4942	-0.2141	0.0288	1.01e-13	627.154
	6	rs12515400	5	52581179	T	C	0.4386	0.2171	0.0249	3.16e-18	635.406
	7	rs12912010	15	67467143	T	G	0.5239	-0.3119	0.0293	1.99e-26	1363.87
	8	rs12948086	17	46481407	T	C	0.4376	0.1648	0.0282	5.33e-09	362.304
	9	rs1324175	9	13549155	T	C	0.5407	-0.244	0.0272	2.59e-19	814.817
	10	rs1453379	8	95970239	T	C	0.3954	0.1556	0.0248	3.32e-10	313.164
	11	rs17285550	13	73644893	A	G	0.5246	-0.181	0.0259	2.84e-12	444.213
	12	rs17340879	12	14290517	T	C	0.7285	-0.493	0.0819	1.77e-09	2844.37
	13	rs2025751	6	51622449	T	C	0.5026	-0.1399	0.0251	2.48e-08	264.257
	14	rs2143683	21	29531286	T	C	0.5561	0.1852	0.0266	3.51e-12	460.605
	15	rs2417930	9	111482674	T	C	0.5359	0.1617	0.0243	2.62e-11	352.365
	16	rs2721051	13	41110884	T	C	0.2956	0.4517	0.0366	5.71e-35	2483.01
	17	rs3118518	9	137440083	A	G	0.5446	0.2698	0.0244	1.83e-28	1001.65
	18	rs3782473	12	51756269	T	C	0.4882	0.1715	0.0278	6.6e-10	398.886
	19	rs4646785	17	19651902	T	C	0.4869	-0.1965	0.0288	9.01e-12	526.04
	20	rs4894414	3	171997499	T	C	0.455	0.3042	0.0285	1.21e-26	1286.24
	21	rs56161228	17	29885217	A	G	0.4547	-0.2104	0.0333	2.7e-10	600.182
	22	rs6106210	20	2076294	T	C	0.1946	0.1717	0.0258	2.85e-11	249.413
	23	rs658352	10	120803788	T	C	0.4427	0.1761	0.0253	3.71e-12	415.533
	24	rs7117921	11	800486	T	C	0.6575	0.2647	0.0248	1.09e-26	871.328
	25	rs761276	1	207981419	A	G	0.4723	-0.1373	0.0238	8.02e-09	253.652
	26	rs76747345	21	25357226	A	G	0.6394	-0.5458	0.0795	6.53e-12	4258.27
	27	rs840464	5	121417463	T	G	0.3691	0.2331	0.0251	1.72e-20	694.244
	FinnGen
	1	rs11117401	16	88314452	A	G	0.4455	0.2355	0.0256	3.68e-20	753.336
	2	rs11145948	9	139857912	A	G	0.6691	0.1729	0.0254	9.89e-12	358.721
	3	rs11634895	15	51364729	A	G	0.4165	-0.146	0.0238	7.88e-10	279.947
	4	rs116792882	2	141878395	T	C	0.9506	-0.6862	0.1102	4.82e-10	1237.26
	5	rs117905623	10	55196113	T	C	0.7156	-0.3813	0.0678	1.89e-08	1681.97
	6	rs1200108	1	169057969	A	G	0.4869	-0.1631	0.0262	4.52e-10	360.207
	7	rs12493242	3	171580373	T	G	0.4942	-0.2141	0.0288	1.01e-13	627.154
	8	rs12515400	5	52581179	T	C	0.4386	0.2171	0.0249	3.16e-18	635.406
	9	rs1453379	8	95970239	T	C	0.3954	0.1556	0.0248	3.32e-10	313.164
	10	rs12912010	15	67467143	T	G	0.5239	-0.3119	0.0293	1.99e-26	1363.87
	11	rs17285550	13	73644893	A	G	0.5246	-0.181	0.0259	2.84e-12	444.213
	12	rs2025751	6	51622449	T	C	0.5026	-0.1399	0.0251	2.48e-08	264.257
	13	rs2417930	9	111482674	T	C	0.5359	0.1617	0.0243	2.62e-11	352.365
	14	rs2721051	13	41110884	T	C	0.2956	0.4517	0.0366	5.71e-35	2483.01
	15	rs3118518	9	137440083	A	G	0.5446	0.2698	0.0244	1.83e-28	1001.65
	16	rs3782473	12	51756269	T	C	0.4882	0.1715	0.0278	6.6e-10	398.886
	17	rs4646785	17	19651902	T	C	0.4869	-0.1965	0.0288	9.01e-12	526.04
	18	rs4894414	3	171997499	T	C	0.455	0.3042	0.0285	1.21e-26	1286.24
	19	rs56161228	17	29885217	A	G	0.4547	-0.2104	0.0333	2.7e-10	600.182
	20	rs658352	10	120803788	T	C	0.4427	0.1761	0.0253	3.71e-12	415.533
	21	rs756878	22	21323357	T	C	0.3543	0.159	0.027	4.01e-09	312.925
	22	rs761276	1	207981419	A	G	0.4723	-0.1373	0.0238	8.02e-09	253.652
	23	rs76747345	21	25357226	A	G	0.6394	-0.5458	0.0795	6.53e-12	4258.27
	24	rs840464	5	121417463	T	G	0.3691	0.2331	0.0251	1.72e-20	694.244
Anxiety	ANGST Consortium
	1	rs11117401	16	88314452	A	G	0.4455	0.2355	0.0256	3.68e-20	753.336
	2	rs11145948	9	139857912	A	G	0.6691	0.1729	0.0254	9.89e-12	358.721
	3	rs11634895	15	51364729	A	G	0.4165	-0.146	0.0238	7.88e-10	279.947
	4	rs1200108	1	169057969	A	G	0.4869	-0.1631	0.0262	4.52e-10	360.207
	5	rs12493242	3	171580373	T	G	0.4942	-0.2141	0.0288	1.01e-13	627.154
	6	rs12515400	5	52581179	T	C	0.4386	0.2171	0.0249	3.16e-18	635.406
	7	rs12912010	15	67467143	T	G	0.5239	-0.3119	0.0293	1.99e-26	1363.87
	8	rs12948086	17	46481407	T	C	0.4376	0.1648	0.0282	5.33e-09	362.304
	9	rs1324175	9	13549155	T	C	0.5407	-0.244	0.0272	2.59e-19	814.817
	10	rs1453379	8	95970239	T	C	0.3954	0.1556	0.0248	3.32e-10	313.164
	11	rs17285550	13	73644893	A	G	0.5246	-0.181	0.0259	2.84e-12	444.213
	12	rs2025751	6	51622449	T	C	0.5026	-0.1399	0.0251	2.48e-08	264.257
	13	rs2143683	21	29531286	T	C	0.5561	0.1852	0.0266	3.51e-12	460.605
	14	rs2417930	9	111482674	T	C	0.5359	0.1617	0.0243	2.62e-11	352.365
	15	rs2721051	13	41110884	T	C	0.2956	0.4517	0.0366	5.71e-35	2483.01
	16	rs3118518	9	137440083	A	G	0.5446	0.2698	0.0244	1.83e-28	1001.65
	17	rs3782473	12	51756269	T	C	0.4882	0.1715	0.0278	6.6e-10	398.886
	18	rs4646785	17	19651902	T	C	0.4869	-0.1965	0.0288	9.01e-12	526.04
	19	rs4894414	3	171997499	T	C	0.455	0.3042	0.0285	1.21e-26	1286.24
	20	rs56161228	17	29885217	A	G	0.4547	-0.2104	0.0333	2.7e-10	600.182
	21	rs6106210	20	2076294	T	C	0.1946	0.1717	0.0258	2.85e-11	249.413
	22	rs658352	10	120803788	T	C	0.4427	0.1761	0.0253	3.71e-12	415.533
	23	rs7117921	11	800486	T	C	0.6575	0.2647	0.0248	1.09e-26	871.328
	24	rs761276	1	207981419	A	G	0.4723	-0.1373	0.0238	8.02e-09	253.652
	25	rs840464	5	121417463	T	G	0.3691	0.2331	0.0251	1.72e-20	694.244
	FinnGen
	1	rs11117401	16	88314452	A	G	0.4455	0.2355	0.0256	3.68e-20	753.336
	2	rs11145948	9	139857912	A	G	0.6691	0.1729	0.0254	9.89e-12	358.721
	3	rs11634895	15	51364729	A	G	0.4165	-0.146	0.0238	7.88e-10	279.947
	4	rs116792882	2	141878395	T	C	0.9506	-0.6862	0.1102	4.82e-10	1237.26
	5	rs117905623	10	55196113	T	C	0.7156	-0.3813	0.0678	1.89e-08	1681.97
	6	rs1200108	1	169057969	A	G	0.4869	-0.1631	0.0262	4.52e-10	360.207
	7	rs12493242	3	171580373	T	G	0.4942	-0.2141	0.0288	1.01e-13	627.154
	8	rs12515400	5	52581179	T	C	0.4386	0.2171	0.0249	3.16e-18	635.406
	9	rs12912010	15	67467143	T	G	0.5239	-0.3119	0.0293	1.99e-26	1363.87
	10	rs1453379	8	95970239	T	C	0.3954	0.1556	0.0248	3.32e-10	313.164
	11	rs17285550	13	73644893	A	G	0.5246	-0.181	0.0259	2.84e-12	444.213
	12	rs17340879	12	14290517	T	C	0.7285	-0.493	0.0819	1.77e-09	2844.37
	13	rs2025751	6	51622449	T	C	0.5026	-0.1399	0.0251	2.48e-08	264.257
	14	rs2417930	9	111482674	T	C	0.5359	0.1617	0.0243	2.62e-11	352.365
	15	rs2721051	13	41110884	T	C	0.2956	0.4517	0.0366	5.71e-35	2483.01
	16	rs3118518	9	137440083	A	G	0.5446	0.2698	0.0244	1.83e-28	1001.65
	17	rs3782473	12	51756269	T	C	0.4882	0.1715	0.0278	6.6e-10	398.886
	18	rs4646785	17	19651902	T	C	0.4869	-0.1965	0.0288	9.01e-12	526.04
	19	rs4894414	3	171997499	T	C	0.455	0.3042	0.0285	1.21e-26	1286.24
	20	rs56161228	17	29885217	A	G	0.4547	-0.2104	0.0333	2.7e-10	600.182
	21	rs658352	10	120803788	T	C	0.4427	0.1761	0.0253	3.71e-12	415.533
	22	rs756878	22	21323357	T	C	0.3543	0.159	0.027	4.01e-09	312.925
	23	rs761276	1	207981419	A	G	0.4723	-0.1373	0.0238	8.02e-09	253.652
	24	rs76747345	21	25357226	A	G	0.6394	-0.5458	0.0795	6.53e-12	4258.27
	25	rs840464	5	121417463	T	G	0.3691	0.2331	0.0251	1.72e-20	694.244
Schizophrenia	PGC
	1	rs11117401	16	88314452	A	G	0.4455	0.2355	0.0256	3.68e-20	753.336
	2	rs11145948	9	139857912	A	G	0.6691	0.1729	0.0254	9.89e-12	358.721
	3	rs11634895	15	51364729	A	G	0.4165	-0.146	0.0238	7.88e-10	279.947
	4	rs117905623	10	55196113	T	C	0.7156	-0.3813	0.0678	1.89e-08	1681.97
	5	rs1200108	1	169057969	A	G	0.4869	-0.1631	0.0262	4.52e-10	360.207
	6	rs12493242	3	171580373	T	G	0.4942	-0.2141	0.0288	1.01e-13	627.154
	7	rs12515400	5	52581179	T	C	0.4386	0.2171	0.0249	3.16e-18	635.406
	8	rs12912010	15	67467143	T	G	0.5239	-0.3119	0.0293	1.99e-26	1363.87
	9	rs12948086	17	46481407	T	C	0.4376	0.1648	0.0282	5.33e-09	362.304
	10	rs1324175	9	13549155	T	C	0.5407	-0.244	0.0272	2.59e-19	814.817
	11	rs1453379	8	95970239	T	C	0.3954	0.1556	0.0248	3.32e-10	313.164
	12	rs17285550	13	73644893	A	G	0.5246	-0.181	0.0259	2.84e-12	444.213
	13	rs17340879	12	14290517	T	C	0.7285	-0.493	0.0819	1.77e-09	2844.37
	14	rs2025751	6	51622449	T	C	0.5026	-0.1399	0.0251	2.48e-08	264.257
	15	rs2143683	21	29531286	T	C	0.5561	0.1852	0.0266	3.51e-12	460.605
	16	rs2417930	9	111482674	T	C	0.5359	0.1617	0.0243	2.62e-11	352.365
	17	rs2721051	13	41110884	T	C	0.2956	0.4517	0.0366	5.71e-35	2483.01
	18	rs3118518	9	137440083	A	G	0.5446	0.2698	0.0244	1.83e-28	1001.65
	19	rs3782473	12	51756269	T	C	0.4882	0.1715	0.0278	6.6e-10	398.886
	20	rs4646785	17	19651902	T	C	0.4869	-0.1965	0.0288	9.01e-12	526.04
	21	rs4894414	3	171997499	T	C	0.455	0.3042	0.0285	1.21e-26	1286.24
	22	rs56161228	17	29885217	A	G	0.4547	-0.2104	0.0333	2.7e-10	600.182
	23	rs6106210	20	2076294	T	C	0.1946	0.1717	0.0258	2.85e-11	249.413
	24	rs658352	10	120803788	T	C	0.4427	0.1761	0.0253	3.71e-12	415.533
	25	rs7117921	11	800486	T	C	0.6575	0.2647	0.0248	1.09e-26	871.328
	26	rs756878	22	21323357	T	C	0.3543	0.159	0.027	4.01e-09	312.925
	27	rs761276	1	207981419	A	G	0.4723	-0.1373	0.0238	8.02e-09	253.652
	28	rs76747345	21	25357226	A	G	0.6394	-0.5458	0.0795	6.53e-12	4258.27
	29	rs840464	5	121417463	T	G	0.3691	0.2331	0.0251	1.72e-20	694.244
	FinnGen
	1	rs11117401	16	88314452	A	G	0.4455	0.2355	0.0256	3.68e-20	753.336
	2	rs11145948	9	139857912	A	G	0.6691	0.1729	0.0254	9.89e-12	358.721
	3	rs116792882	2	141878395	T	C	0.9506	-0.6862	0.1102	4.82e-10	1237.26
	4	rs1200108	1	169057969	A	G	0.4869	-0.1631	0.0262	4.52e-10	360.207
	5	rs12493242	3	171580373	T	G	0.4942	-0.2141	0.0288	1.01e-13	627.154
	6	rs1453379	8	95970239	T	C	0.3954	0.1556	0.0248	3.32e-10	313.164
	7	rs17285550	13	73644893	A	G	0.5246	-0.181	0.0259	2.84e-12	444.213
	8	rs2143683	21	29531286	T	C	0.5561	0.1852	0.0266	3.51e-12	460.605
	9	rs2417930	9	111482674	T	C	0.5359	0.1617	0.0243	2.62e-11	352.365
	10	rs2721051	13	41110884	T	C	0.2956	0.4517	0.0366	5.71e-35	2483.01
	11	rs3782473	12	51756269	T	C	0.4882	0.1715	0.0278	6.6e-10	398.886
	12	rs4646785	17	19651902	T	C	0.4869	-0.1965	0.0288	9.01e-12	526.04
	13	rs4894414	3	171997499	T	C	0.455	0.3042	0.0285	1.21e-26	1286.24
	14	rs56161228	17	29885217	A	G	0.4547	-0.2104	0.0333	2.7e-10	600.182
	15	rs658352	10	120803788	T	C	0.4427	0.1761	0.0253	3.71e-12	415.533
	16	rs756878	22	21323357	T	C	0.3543	0.159	0.027	4.01e-09	312.925
	17	rs761276	1	207981419	A	G	0.4723	-0.1373	0.0238	8.02e-09	253.652
	18	rs76747345	21	25357226	A	G	0.6394	-0.5458	0.0795	6.53e-12	4258.27
	19	rs840464	5	121417463	T	G	0.3691	0.2331	0.0251	1.72e-20	694.244

## Sheet: MR
Exposue: Keratoconus
Outcome	Method	nSNP	OR	95%Cl	P.value	Heterogeneity test		Pleiotropy test		MR-PRESSO	Steiger test
						Cochran's Q	Q P.value	Intercept	P.value
Anxiety
ANGST Consortium	IVW	25	0.99747	0.988-1.008	0.621112	18.6509	0.77034	0.001212	0.750482	0.79	TRUE
	MR Egger		0.991968	0.958-1.027	0.657176
	Weighted Median		1.00109	0.987-1.015	0.880056
	Simple mode		1.00287	0.981-1.025	0.801344
	Weighted mode		1.00151	0.982-1.021	0.881436
FinnGen	IVW	25	0.995101	0.971-1.020	0.696281	30.8877	0.157046	0.00488834	0.587443	0.171	TRUE
	MR Egger		0.973297	0.896-1.057	0.527994
	Weighted Median		0.988367	0.958-1.019	0.458868
	Simple mode		0.974773	0.914-1.040	0.443719
	Weighted mode		0.982788	0.934-1.034	0.510575
Depression
PGC&UKB	IVW	27	1.00781	0.999-1.017	0.0844872	21.2643	0.728195	0.00169691	0.604328	0.756	TRUE
	MR Egger		1.00031	0.971-1.030	0.983707
	Weighted Median		1.00674	0.994-1.019	0.282328
	Simple mode		0.999724	0.978-1.022	0.98082
	Weighted mode		1.00542	0.984-1.027	0.621698
FinnGen	IVW	24	1.00047	0.984-1.017	0.956595	15.145	0.889363	-0.003	0.614637	0.482	TRUE
	MR Egger		1.01466	0.959-1.074	0.619453
	Weighted Median		0.997924	0.975-1.021	0.860293
	Simple mode		0.996596	0.957-1.038	0.870981
	Weighted mode		0.997031	0.959-1.037	0.882385
Schizophrenia
PGC	IVW	28	1.00189	0.984-1.020	0.840195	29.573	0.334	-5.50016e-05	0.993809	0.363	TRUE
	MR Egger		1.00213	0.951-1.088	0.625027
	Weighted Median		1.00038	0.974-1.026	0.990317
	Simple mode		1.00858	0.966-1.054	0.689975
	Weighted mode		1.0065	0.966-1.048	0.771476
FinnGen	IVW	19	1.00172	0.955-1.051	0.943634	10.2856	0.922185	-0.015	0.41366	0.738	TRUE
	MR Egger		1.07359	0.907-1.271	0.42142
	Weighted Median		1.01823	0.954-1.087	0.586187
	Simple mode		0.986579	0.883-1.102	0.813801
	Weighted mode		1.02918	0.932-1.137	0.577657
Outcome: Keratoconus
Exposure	Method	nSNP	OR	95%Cl	P.value	Heterogeneity test		Pleiotropy test		MR-PRESSO	Steiger test
						Cochran's Q	Q P.value	Intercept	P.value
Anxiety
ANGST Consortium	IVW	4	1.01412	0.635-1.620	0.953242	0.581565	0.900639	-0.027	0.550338	0.919	TRUE
	MR Egger		1.31	0.562-3.054	0.595582
	Weighted Median		1.10071	0.639-1.896	0.7294
	Simple mode		1.08622	0.528-2.234	0.836543
	Weighted mode		1.09973	0.585-2.067	0.787049
FinnGen	IVW	35	1.14449	0.966-1.356	0.118692	33.3375	0.499914	-0.009	0.653832	0.508	TRUE
	MR Egger		1.32997	0.679-2.605	0.411784
	Weighted Median		1.24847	0.980-1.591	0.0724494
	Simple mode		1.38755	0.804-2.394	0.247352
	Weighted mode		1.38755	0.846-2.276	0.203398
Depression
PGC&UKB	IVW	32	1.10944	0.749-1.643	0.604047	43.2411	0.0708544	0.00544281	0.900318	0.07	TRUE
	MR Egger		0.918434	0.048-17.699	0.955423
	Weighted Median		1.15667	0.717-1.865	0.550593
	Simple mode		1.2793	0.442-3.706	0.653056
	Weighted mode		1.31794	0.515-3.372	0.568753
FinnGen	IVW	59	0.924319	0.766-1.116	0.412484	74.1	0.0755033	0.0108801	0.58715	0.641	TRUE
	MR Egger		0.734616	0.315-1.712	0.477806
	Weighted Median		0.842995	0.649-1.095	0.20014
	Simple mode		0.643706	0.344-1.205	0.173895
	Weighted mode		0.660593	0.344-1.269	0.218146
Schizophrenia
PGC	IVW	101	0.968808	0.884-1.062	0.496986	118.329	0.101888	-0.018	0.254263	0.102	TRUE
	MR Egger		1.26916	0.793-2.032	0.323172
	Weighted Median		0.961759	0.848-1.091	0.544384
	Simple mode		1.01611	0.685-1.508	0.936909
	Weighted mode		0.900701	0.621-1.307	0.583166
FinnGen	IVW	8	0.888477	0.718-1.099	0.276569	9.15774	0.241529	0.0851125	0.219483	0.245	TRUE
	MR Egger		0.399667	0.125-1.275	0.172115
	Weighted Median		0.869592	0.675-1.120	0.279855
	Simple mode		0.7595	0.500-1.154	0.238621
	Weighted mode		0.771331	0.500-1.190	0.278605
